# Supplementary material for: Interplay between the RNA Chaperone Hfq, Small RNAs and Transcriptional Regulator OmpR Modulates Iron Homeostasis in the Enteropathogen Yersinia enterocolitica
Source: Int J Mol Sci. 2023 Jul 6;24(13):11157. doi: 10.3390/ijms241311157 (PMC10342277; doi:10.3390/ijms241311157)
Supplement: Supplementary file 1 [file ijms-24-11157-s001.zip]

Archive with 1 entries (1 files):
- ijms-2486748-supplementary.pdf
